# Supplementary material for: Sub-sector, property rights system, and performance of China’s tourism enterprises: DEA and Luenberger approach
Source: PLoS One. 2025 Apr 3;20(4):e0320928. doi: 10.1371/journal.pone.0320928 (PMC11967969; doi:10.1371/journal.pone.0320928)
Supplement: S1 — Original Data. The original data are available from the database of CSMAR from 2013 to 2022 to replicate our findings in this article. (ZIP) [file pone.0320928.s001.zip]

Archive with 1 entries (1 files):
- original data.xlsx
