# Supplementary material for: Sub-sector, property rights system, and performance of China’s tourism enterprises: DEA and Luenberger approach
Source: PLoS One. 2025 Apr 3;20(4):e0320928. doi: 10.1371/journal.pone.0320928 (PMC11967969; doi:10.1371/journal.pone.0320928)
Supplement: S1 — Original Data. The original data are available from the database of CSMAR from 2013 to 2022 to replicate our findings in this article. (ZIP) [file pone.0320928.s001.zip › original data.xlsx]

## Sheet: Sheet1
No.	Operating cost	Employee	Annual turnover	Net profit	Asset	Year
1	0.646022	7185	1.78047	0.111332	8.04044	2013
2	0.0162476	858	0.046534	0.0524138	0.602772	2013
3	0.138029	1125	0.292105	0.0344212	0.761223	2013
4	0.0296968	2302	0.108056	0.00852229	0.642781	2013
5	0.0308242	4986	0.418182	0.016194	1.01976	2013
6	0.459755	2135	0.812151	0.113023	1.93139	2013
7	0.0577506	3420	0.105597	0.00084433	2.77671	2013
8	0.0327022	1928	0.21854	0.197209	1.77593	2013
9	0.0236297	2241	0.0639009	0.0714194	2.10643	2013
10	0.174269	1660	0.328737	0.0421389	1.67195	2013
11	0.330399	5992	0.852562	0.12189	1.40364	2013
12	2.69958	1409	2.9978	0.0874688	0.676448	2013
14	0.198129	924	0.635239	0.308762	3.04756	2013
16	0.75454	3431	1.35914	0.161442	3.35507	2013
17	7.47103	7878	9.31604	0.478524	8.25977	2013
18	2.00834	3812	2.96453	0.136609	2.17174	2013
19	0.117525	479	0.246711	0.0426845	0.737548	2013
20	0.841947	5045	1.29766	0.0835701	1.95711	2013
21	0.0822712	1011	0.17178	0.00805134	1.16829	2013
22	0.291798	10621	2.64976	0.38215	7.08307	2013
23	0.22747	1379	0.527341	0.0749089	3.00511	2013
24	13.2675	11386	17.2415	1.48471	9.55573	2013
1	0.719533	6247	1.4167	-0.0959658	9.23077	2014
2	0.300563	1060	0.48327	0.0600423	0.684745	2014
3	0.130917	994	0.301805	0.0363673	0.781023	2014
4	0.646204	1294	0.69886	-0.0208126	0.576615	2014
5	0.330329	4065	0.505277	0.012119	1.06434	2014
6	0.541089	2039	0.98732	0.188018	2.20512	2014
7	0.657378	3183	0.976452	0.0289764	3.06693	2014
8	0.143761	1730	0.675272	0.240338	2.61313	2014
9	0.596198	2059	0.9059	0.0768003	3.87487	2014
10	0.186757	1898	0.371915	-0.0259374	2.09069	2014
11	0.793127	5336	1.80622	0.138424	1.72436	2014
12	3.84715	1829	4.217	0.108738	1.07209	2014
14	0.306887	1220	0.886738	0.364723	3.84235	2014
16	0.762266	3283	1.47798	0.221859	3.4317	2014
17	8.49156	7504	10.6072	0.507471	8.87824	2014
18	1.85753	3504	2.79062	0.133592	2.22914	2014
19	0.125516	504	0.275119	0.0389834	0.675924	2014
20	0.731063	4712	1.08223	0.0267519	1.74214	2014
21	0.09012	925	0.156295	-0.0345789	1.33651	2014
22	0.308411	10748	2.91288	0.490177	11.3625	2014
23	0.29129	1344	0.600553	0.0320846	3.22769	2014
24	15.1492	13276	19.6794	1.67041	14.7008	2014
25	0.128805	621	0.292196	0.0796949	0.835041	2014
27	0.207222	1539	0.408942	0.0659868	0.911555	2014
1	0.546372	5298	1.19276	-0.0349923	9.52343	2015
2	0.383017	1093	0.674437	0.114337	0.872799	2015
3	0.131689	971	0.30582	0.0392317	0.843433	2015
4	0.712	1050	0.760403	0.0086047	1.15699	2015
5	0.300188	3681	0.452487	-0.033109	1.087	2015
6	0.629549	2112	1.06004	0.190939	2.46851	2015
7	0.275338	2912	0.481464	0.0177894	2.85079	2015
8	0.156805	1775	0.728925	0.248583	2.7397	2015
9	0.954666	2192	1.40917	0.108051	4.05927	2015
10	0.199641	1930	0.412304	0.0625436	2.2383	2015
11	0.770428	4686	1.81119	0.14278	1.86021	2015
12	7.60376	3616	8.36629	0.20966	3.21798	2015
14	0.581945	1565	1.64048	0.645445	6.98703	2015
16	0.832808	3204	1.64427	0.312224	4.03671	2015
17	8.33802	8602	10.577	0.456589	9.55478	2015
18	0.181335	3994	1.3328	0.11272	3.96097	2015
19	0.136043	565	0.294956	0.0464682	0.642383	2015
20	0.649059	4151	0.989365	0.0469903	1.73255	2015
21	0.0995416	1126	0.143712	0.00324097	1.85331	2015
22	0.49484	15200	5.56241	0.641486	27.0264	2015
23	0.277228	1457	0.723114	0.0369969	3.23984	2015
24	15.9865	13650	20.9493	1.72148	15.7313	2015
25	0.136983	704	0.317946	0.100556	0.90542	2015
27	0.201534	1474	0.398981	0.0706682	1.03084	2015
1	0.43418	5323	1.00036	-0.437806	8.90883	2016
2	0.358368	1274	0.591909	0.0604417	2.04417	2016
3	0.11825	1017	0.234747	0.0306149	3.31397	2016
4	0.750096	826	0.800364	0.00909739	1.38185	2016
5	0.304078	3840	0.454368	0.0098098	1.05014	2016
6	0.609733	2132	1.03585	0.186938	2.63554	2016
7	0.253683	2658	0.466724	-0.0467459	2.66674	2016
8	0.165775	1730	0.734375	0.255113	2.77774	2016
9	1.06608	2174	1.44721	0.0883276	4.00383	2016
10	0.215114	2036	0.43504	-0.0441296	2.57439	2016
11	0.716691	5201	1.79655	0.150076	1.98046	2016
12	9.04802	3987	10.0895	0.245865	4.00215	2016
14	1.01325	1668	2.58731	0.916467	7.56734	2016
16	0.824276	3114	1.6489	0.375134	5.15411	2016
17	7.87062	8948	10.3275	0.736637	10.9494	2016
18	0.359213	27257	6.52278	0.333311	17.2933	2016
19	0.126418	617	0.279224	0.0325962	1.02039	2016
20	0.740171	4064	1.0484	0.0517914	1.77969	2016
21	0.0808987	946	0.122863	-0.0982732	1.32495	2016
22	1.00482	39149	10.6353	0.71886	44.1961	2016
23	0.321894	1424	0.822907	0.0526678	3.0592	2016
24	16.6823	13868	22.034	2.03522	17.2877	2016
25	0.148883	987	0.305984	0.0711122	1.11502	2016
27	0.208726	1465	0.399368	0.0740443	1.08444	2016
1	0.469201	5197	1.05091	-0.0706954	9.02757	2017
2	0.379109	1170	0.549532	0.0660245	2.33621	2017
3	5.33272	5549	6.36533	0.185187	4.43805	2017
4	0.681613	815	0.729728	-0.0201253	1.40292	2017
5	0.301626	3519	0.451255	-0.0128527	1.07593	2017
6	0.617352	2246	1.07577	0.196426	2.69943	2017
7	0.300215	2651	0.52972	0.0378605	2.62699	2017
8	0.164883	1649	0.614321	0.216883	2.69068	2017
9	1.1354	2117	1.59672	0.112628	4.79811	2017
10	0.243898	1841	0.502525	0.00500183	2.67218	2017
11	0.704255	5141	1.81087	0.150663	2.06957	2017
12	10.84	4821	12.0281	0.279796	5.09577	2017
13	0.182231	349	0.282287	0.0438064	0.477368	2017
14	2.58731	1764	2.94203	1.06927	8.75468	2017
16	0.876815	3002	1.76098	0.438432	4.77838	2017
17	8.21513	9007	11.0196	0.862847	13.0212	2017
18	0.451216	26513	8.41665	0.659217	16.8472	2017
19	0.127507	630	0.320107	0.0524887	1.16355	2017
20	0.815692	3785	1.13221	0.0631291	1.88687	2017
21	0.0920586	755	0.138519	-0.0817682	1.33649	2017
22	1.29523	36108	13.5824	0.990061	43.5597	2017
23	0.36799	1382	0.922487	0.136413	2.95811	2017
24	19.7569	15683	27.8977	2.93455	20.9322	2017
25	0.238848	1316	0.387981	0.0707924	1.12445	2017
26	0.165805	1096	0.441119	0.0976108	1.10534	2017
27	0.240044	1519	0.444117	0.082888	1.19395	2017
1	0.432816	4818	0.952168	-0.698289	7.19645	2018
2	0.320765	1139	0.467987	0.024986	2.49598	2018
3	5.9886	5919	7.05021	0.217977	4.58324	2018
4	0.829479	779	0.885849	0.0864166	1.20856	2018
5	0.310835	3414	0.460015	0.00832431	1.27336	2018
6	0.61435	2015	1.06993	0.208799	2.87485	2018
7	0.307668	2602	0.545829	0.0661686	2.92271	2018
8	0.179106	1689	0.609568	0.200507	2.71505	2018
9	1.85113	2181	2.24282	0.523102	5.93343	2018
10	0.282641	1474	0.628209	0.141896	2.86383	2018
11	0.706512	4817	1.72827	0.0820889	2.02021	2018
12	11.0312	5005	12.1715	0.0494269	5.33899	2018
13	0.26668	348	0.372376	0.0421219	0.588049	2018
14	1.07804	1708	3.08833	1.27756	10.8172	2018
15	0.235677	1032	0.511984	0.0980438	1.7011	2018
16	0.740072	3417	1.60097	0.605132	4.70332	2018
17	9.12237	9469	12.202	0.917825	14.5938	2018
18	0.471836	24861	8.53881	0.892337	16.8242	2018
19	0.109162	630	0.315465	0.0531163	1.79558	2018
20	0.980113	4355	1.34485	0.0769289	2.15788	2018
21	0.0714052	514	0.16706	0.0218131	1.34828	2018
22	1.52847	40558	14.6968	1.22768	40.1325	2018
23	0.406297	1374	1.02347	0.116043	3.08952	2018
24	27.4572	18051	46.6246	3.93516	26.8474	2018
25	0.30375	1319	0.462541	0.0676299	1.26593	2018
26	0.183829	1176	0.468481	0.118045	1.12707	2018
27	0.255016	1528	0.481279	0.0920861	1.30882	2018
1	0.538582	4450	1.09887	0.0020538	6.56765	2019
2	0.29795	1118	0.424452	0.0113588	2.66803	2019
3	6.87081	6116	7.94057	0.288743	4.76883	2019
4	0.817456	691	0.863791	-0.03231	1.23947	2019
5	0.320611	3285	0.460982	-0.0479837	1.1036	2019
6	0.618815	2016	1.09568	0.225897	3.07615	2019
7	0.325295	2507	0.57304	0.0248254	2.87104	2019
8	0.199645	1663	0.655133	0.232776	2.85868	2019
9	2.35433	2646	2.84501	0.0605474	6.19161	2019
10	0.282877	1608	0.652518	0.0237818	2.87605	2019
11	0.644592	4154	1.51618	0.0392545	1.99832	2019
12	11.3913	5468	12.6217	0.0773799	5.70615	2019
13	0.308566	425	0.430196	0.0376493	0.739463	2019
14	0.744701	1451	2.47347	1.3649	10.8172	2019
15	0.275314	1056	0.614112	0.109505	1.70197	2019
16	0.703822	3605	1.58937	0.363647	4.96778	2019
17	10.6506	9761	14.0189	0.909962	16.4367	2019
18	0.524905	19407	8.3111	0.919329	17.11	2019
19	0.116832	633	0.301789	0.0387021	2.18481	2019
20	0.962945	4710	1.30519	0.0464757	2.64545	2019
21	0.0940904	574	0.177914	0.021504	1.32052	2019
22	1.52683	40801	15.0988	1.27912	38.8743	2019
23	0.519865	1380	1.17655	0.118932	3.22997	2019
24	24.227	10780	47.5663	5.6066	31.8242	2019
25	0.300944	1337	0.465598	0.0752594	1.31569	2019
26	0.172984	1192	0.477412	0.141619	1.23591	2019
27	0.276245	1546	0.533338	0.117024	1.4415	2019
1	0.469879	3845	0.51323	-0.595921	6.12258	2020
2	0.190496	1074	0.169044	-0.0921999	2.79561	2020
3	1.59132	5389	1.86976	-0.261719	3.51868	2020
4	0.283812	491	0.299367	0.0332206	1.30005	2020
5	0.269183	3338	0.360338	0.00769205	1.25648	2020
6	0.34563	2040	0.465305	-0.0751753	3.44945	2020
7	0.254038	2331	0.214031	-0.296377	2.66629	2020
8	0.167313	1646	0.397757	0.0758584	2.83694	2020
9	1.32365	3178	1.75948	0.120903	5.67583	2020
10	0.242848	1235	0.389872	0.0268794	2.713	2020
11	0.849195	3584	0.767178	-0.284317	1.74306	2020
12	1.83407	3089	1.56133	-1.65489	3.35745	2020
13	0.150376	354	0.175595	-0.0389136	0.593452	2020
14	0.350061	1441	0.860109	-1.76695	11.0411	2020
15	0.233798	1014	0.380563	-0.0201606	1.8097	2020
16	0.485691	3546	0.71975	-0.0501105	4.89386	2020
17	5.75525	8016	7.13476	-0.244832	17.0554	2020
18	4.61519	14594	5.28188	-0.531106	16.6326	2020
19	0.0995824	519	0.112182	-0.0731469	2.0997	2020
20	0.840955	4320	1.07679	-0.0713132	3.21502	2020
21	0.0769279	561	0.119662	0.00583324	1.36773	2020
22	7.34997	35072	9.89744	0.239898	38.6366	2020
23	0.75187	1536	1.13474	0.0899458	3.19443	2020
24	31.1246	14217	52.0683	7.33652	41.9194	2020
25	0.174079	1025	0.146576	-0.0557854	1.20817	2020
26	0.174645	1292	0.354369	0.0650691	1.609	2020
27	0.19637	1529	0.336839	0.0545496	1.43484	2020
28	0.538819	4829	1.18033	0.18511	2.25079	2020
1	0.48164	3354	0.592257	0.00708786	5.62812	2021
2	0.241617	1027	0.196583	-0.135178	2.84086	2021
3	1.22899	4843	1.51913	-0.144622	3.13777	2021
4	0.527277	438	0.51441	-0.0805829	2.21616	2021
5	0.396646	3871	0.484821	-0.171477	1.55924	2021
6	0.42281	1951	0.626658	-0.0269673	3.4876	2021
7	0.254909	2205	0.218671	-0.234033	2.55607	2021
8	0.165578	1666	0.331492	-0.0376034	2.69024	2021
9	1.11572	2540	1.3978	-0.353667	4.79116	2021
10	0.23159	1237	0.415756	-0.178411	2.55198	2021
11	0.916815	3121	0.927314	-0.171384	1.77672	2021
12	0.643316	1745	0.684066	-0.534569	2.542	2021
13	0.178475	448	0.248796	0.0166294	1.13578	2021
14	0.577332	1159	1.13297	0.302594	9.82651	2021
15	0.259295	1115	0.49292	0.0201172	1.80454	2021
16	0.568664	3686	0.867028	0.0418201	5.15008	2021
17	7.03054	6994	8.61035	0.0424829	17.4494	2021
18	4.54409	13448	6.15309	0.010113	27.0059	2021
19	0.142528	488	0.204372	-0.203887	2.09133	2021
20	1.03542	4446	1.36536	0.00308162	2.94476	2021
21	0.103019	515	0.164429	-0.00842904	1.53318	2021
22	7.4578	33162	11.3388	0.299347	48.2631	2021
23	0.930863	1634	1.36531	0.0808041	3.70753	2021
24	44.799	14720	66.9413	12.3646	55.4737	2021
25	0.208091	1092	0.191716	-0.0516174	1.10703	2021
26	0.204826	1237	0.39676	0.060634	1.60212	2021
27	0.247652	1740	0.42044	0.0605233	1.49116	2021
28	1.19687	4940	1.44782	0.144065	2.83814	2021
29	0.18518	577	0.277511	0.0341164	1.37276	2021
1	0.442297	2811	0.467588	-0.377928	5.29591	2022
2	0.264661	989	0.129838	-0.260046	2.86168	2022
3	0.883407	4515	1.02784	-0.190714	2.98648	2022
4	0.426918	402	0.375965	-0.182376	2.03061	2022
5	0.405075	3624	0.453718	-0.221528	1.60953	2022
6	0.414006	1981	0.428326	-0.203186	3.08101	2022
7	0.223449	1984	0.116269	-0.303601	2.36063	2022
8	0.178734	1576	0.2882	1.69347e-05	2.74989	2022
9	0.540588	1757	0.529515	-0.310861	5.00761	2022
10	0.178396	1100	0.239998	-0.0844536	1.87221	2022
11	0.804671	2985	0.700649	-0.295669	1.50669	2022
12	0.435017	1459	0.497642	-0.248372	2.15198	2022
13	0.206917	429	0.251683	-0.0640919	1.03003	2022
14	0.226357	840	0.420201	-0.0173228	9.42033	2022
15	0.255638	1144	0.401321	-0.0242271	1.94596	2022
16	0.621299	3481	0.761559	-0.137876	5.20835	2022
17	5.37925	6779	6.38951	-0.471718	17.5648	2022
18	4.2915	12543	5.08938	-0.674879	25.4482	2022
19	0.131856	450	0.156798	-0.0942928	2.03519	2022
20	0.796734	3714	0.890942	-0.268027	2.93438	2022
21	0.10732	512	0.114259	-0.0307413	1.36342	2022
22	7.36402	29820	11.0076	0.245128	47.4311	2022
23	0.986067	1581	1.39928	0.084706	4.10052	2022
24	38.8737	16808	54.0056	6.18825	75.9076	2022
25	0.213213	1231	0.193861	-0.0573856	1.07029	2022
26	0.230216	1205	0.352147	0.0211649	1.57503	2022
27	0.241876	1734	0.326896	-0.0136994	1.47771	2022
28	1.29401	5798	1.48154	0.0935985	2.90165	2022
29	0.218854	698	0.341938	0.0327315	2.02222	2022
